# Supplementary material for: Halogen Bond via an Electrophilic π-Hole on Halogen in Molecules: Does It Exist?
Source: Int J Mol Sci. 2024 Apr 23;25(9):4587. doi: 10.3390/ijms25094587 (PMC11083155; doi:10.3390/ijms25094587)
Supplement: Supplementary file 1 [file ijms-25-04587-s001.zip]

Archive with 1 entries (1 files):
- ijms-2918364-supplementary.pdf
